# Supplementary material for: Quantitative assessment data of PAHs and N-PAHs in core sediments from the Niger Delta, Nigeria
Source: Data Brief. 2020 Nov 2;33:106484. doi: 10.1016/j.dib.2020.106484 (PMC7658577; doi:10.1016/j.dib.2020.106484)
Supplement: Supplementary file 1 [file mmc1.xlsx]

## Sheet: PAHs DATA
Sediment PAHs
Samples		Naphthalene			Biphenyl			2,6-dimethyl naphthalene			Acenaphthylene			Acenaphthene			2,3,6-trimethyl naphthalene			Flourene			Phenanthrene			Anthracene			1-methyl phenanthrene			Flouranthene			Pyrene			Benzo(a)anthracene			Chrysene			Benzo(b)flouranthene			Benz(k)flouranthene
		A	B	C	A	B	C	A	B	C	A	B	C	A	B	C	A	B	C	A	B	C	A	B	C	A	B	C	A	B	C	A	B	C	A	B	C	A	B	C	A	B	C	A	B	C	A	B	C
Control		154.331	160.777		46.411	46.6055		221.175	220.605		42.1915	41.9495		109.742	108.115		737.288	735.293		232.361	225.194		1236.53	1228.3		152.077	150.63		151.812	151.263		331.872	330.95		296.346	294.93		39.3935	38.4475		56.936	56.771		337.979	335.281		410.077	409.95
1 BNNY 1		1148.67	1022.19		309.28	314.994		1566.02	1499.48		76.189	77.427		337.524	342.409		1283.6	1153.47		364.879	347.665		597.526	609.588		303.887	273.446		681.318	577.443		518.984	531.701		749.602	712.571		870.247	764.856		861.02	729.633		1682.06	1455.31		2005.6	1975.9
1 BNNY 2		1174.4	1328.83		348.673	398.85		1607.5	1723.3		87.4695	95.2215		401.82	460.344		1313	1314.9		315.827	362.575		409.978	408.672		297.504	297.286		581.048	591.372		491.68	552.156		717.561	745.824		893.721	839.39		796.573	773.17		1699.79	1546.45		2016	1985.33
1 BNNY 3		888.945	1145.19		359.58	409.286		1507.84	1650.82		83.955	89.3735		443.245	482.353		1160.99	1202.52		421.506	444.989		639.086	671.126		318.232	350.37		604.553	598.965		515.756	640.583		782.193	859.207		1177.45	1222.76		1009.18	1129.83		2067.42	2163.68		2480.82	2489.49
1 BNNY 4		1108.79	1202.87		435.993	495.954		3410.3	3510.49		95.1305	104.049		551.173	595.592		1572.61	1650.63		550.679	588.971		667.267	663.168		336.273	331.04		558.482	581.81		547.57	527.999		754.071	775.304		812.077	860.959		753.51	817.074		1555.04	1509.68		1780.57	1754.14
1 BNNY 5		1310.72	1333.6		505.551	530.684		5562.92	5364.9		100.6	98.652		589.083	583.848		2149.65	1610.75		571.691	510.829		609.844	523.17		291.527	325.791		530.943	535.038		569.838	567.827		824.404	801.704		959.036	970.039		899.651	910.385		1715.89	1611.64		2053.95	1988.95
2 BNNY 1		1093.7	1187.96		267.735	304.046		2048.4	2015.17		52.695	58.8671		350.372	398.761		569.658	605.577		370.753	422.279		976.78	1016.41		200.835	212.371		400.023	493.842		348.912	423.621		503.563	602.721		423.891	593.206		640.128	557.296		303.031	369.917		139.971	302.338
2 BNNY 2		660.424	676.386		249.101	258.71		2160.14	2076.28		61.718	73.9363		342.397	347.841		610.769	564.831		363.296	329.056		746.211	719.748		176.394	207.787		284.234	274.357		498.194	463.94		686.736	655.993		1125.7	1056.35		161.692	126.397		191.682	216.823		742.442	604.543
2 BNNY 3		786.958	729.025		362.966	382.113		1368.92	1271.6		103.563	231.455		361.013	401.118		668.338	569.61		413.375	415.95		983.869	965.433		287.484	272.318		477.511	522.603		1086.53	973.858		1367.29	1281.2		1684.48	1737.99		254.927	296.775		1522.71	1418.62		1111.05	1026.43
2 BNNY 4		718.834	630.716		224.985	193.946		2359.93	2202.18		59.0425	66.2927		293.325	273.267		597.559	447.917		316.228	336.416		643.463	691.642		195.05	192.315		321.88	310.023		299.759	325.763		454.863	496.666		408.877	440.197		54.5465	73.2609		287.724	309.32		235.996	371.733
2 BNNY 5		727.889	614.241		491.43	394.246		10086.7	10051.5		104.335	105.055		560.411	486.791		3480.94	2918.39		913.95	894.828		1107.03	1063.09		169.624	171.225		553.215	521.479		371.13	307.272		556.944	485.758		618.924	545.466		86.0115	90.715		132.047	123.831		570.833	395.769
3 BNNY 1		681.726	839.605		139.595	141.935		1357.8	1362.12		178.309	170.602		317.901	244.312		5893.13	5550.19		480.758	485.625		2489.49	2206.32		211.699	209.598		555.78	747.42		368.363	462.605		460.862	571.318		355.807	443.99		321.355	390.56		1124.29	1255.59		281.087	327.468
3 BNNY 2		1214.32	1394.38		211.078	235.83		1270.3	1309.34		91.556	95.292		351.993	404.898		646.976	680.873		562.926	586.776		1381.58	1438.25		131.226	173.323		523.082	570.441		276.187	277.801		471.373	476.282		375.572	370.115		320.601	341.947		710.606	771.366		238.235	243.939
3 BNNY 3		1113.9	1145.19		299.067	245.269		4214.85	3913.42		118.879	108.961		453.507	383.147		873.799	748.874		668.815	592.865		1708.2	1683.81		91.014	85.449		452.962	433.839		255.622	235.808		315.577	314.173		212.481	214.759		195.756	188.485		695.304	698.917		155.801	156.275
3 BNNY 4		1215.32	1194.65		283.858	247.692		3814.78	3681.97		154.061	164.77		425.943	124.275		1101.91	1230.56		749.956	754.313		1504.16	1588.25		175.637	173.568		302.712	334.47		180.709	253.135		218.815	264.02		190.442	205.873		172.721	170.548		840.053	929.29		196.393	195.22
3 BNNY 5		1404.57	1546.82		444.964	439.195		8305.19	7991.81		255.399	240.105		882.961	813.4		2677.3	2785.68		107.214	145.395		1892.32	2102.34		194.245	166.65		415.88	419.748		208.952	250.828		243.295	365.203		226.092	241.475		190.42	199.403		526.177	528.273		294.401	264.395
[truncated: 24 more columns]

## Sheet: N-PAHs DATA
Sediment N-PAHs
Samples		Quinoline			Isoquinoline			Benzo[h]quinoline			1,7-phenanthroline			4,7-phenanthroline			Benzo[a]acridine			Dibenz[ah]acridine			Dibenz[ch]acridine
		A	B	C	A	B	C	A	B	C	A	B	C	A	B	C	A	B	C	A	B	C	A	B	C
Control		42.8365	42.806		34.6305	34.499		63.5885	62.9495		44.256	43.494		65.6605	65.499		76.2165	75.1155		69.278	66.9385		67.273	66.4495
1 BNNY 1		48.8555	49.0615		39.266	39.3375		94.0405	92.0625		50.964	50.9855		81.733	81.7825		90.7315	96.8225		72.938	72.8455		72.016	73.3085
1 BNNY 2		49.586	49.7185		39.519	39.4785		93.847	97.3005		50.547	50.7005		82.2765	81.096		102.242	100.319		72.9425	72.7135		72.1635	72.819
1 BNNY 3		49.372	50.239		39.0955	39.4775		100.73	101.819		49.314	51.123		92.3605	80.563		95.836	100.757		72.8385	72.6615		71.1825	72.299
1 BNNY 4		50.259	50.4395		39.3705	40.011		102.021	106.102		56.2185	56.4405		84.677	80.683		98.7935	100.087		77.8935	77.8615		78.049	76.617
1 BNNY 5		51.827	50.924		39.9115	39.7865		95.723	97.797		51.8645	53.1435		83.866	83.286		96.7385	99.272		72.6575	73.2895		72.143	71.6105
2 BNNY 1		49.8405	59.1476		39.4815	46.3635		70.0695	83.0229		52.8285	62.3253		71.578	83.2771		80.794	95.8041		77.763	92.8212		75.381	85.7053
2 BNNY 2		49.627	51.7305		39.4905	41.4074		68.591	72.5179		53.0475	55.02		71.3945	74.5021		83.2055	86.9984		73.653	76.9137		72.7435	76.2747
2 BNNY 3		98.102	239.143		78.244	195.19		130.701	312.292		106.061	264.345		139.552	342.645		262.206	397.728		245.624	363.165		243.981	351.823
2 BNNY 4		48.947	87.7327		39.3145	71.0064		71.0075	119.078		52.188	95.7045		71.101	126.917		82.3565	145.888		72.314	131.44		71.9665	127.983
2 BNNY 5		49.968	49.7025		39.464	39.3455		67.133	67.0615		52.837	53.1595		72.566	72.3335		81.3215	81.753		72.407	72.4505		74.3335	70.8155
3 BNNY 1		96.708	238.305		77.984	195.11		128.144	309.827		106.081	263.652		139.351	345.772		259.455	399.032		245.434	360.733		241.792	354.192
3 BNNY 2		96.048	96.658		78.267	78.099		128.031	129.695		105.911	105.729		139.163	139.186		160.758	161.133		144.771	144.698		140.426	140.319
3 BNNY 3		97.001	96.789		78.368	78.451		124.394	124.021		107.025	106.345		138.748	138.475		159.291	159.144		144.886	145.226		140.192	140.23
3 BNNY 4		97.221	238.263		78.307	195.278		123.89	304.89		106.767	266.217		139.166	344.462		358.21	395.367		244.332	360.003		240.035	349.935
3 BNNY 5		96.385	238.735		78.237	195.863		122.565	304.252		107.335	268.027		137.453	345.352		357.674	395.002		344.221	360.673		339.939	349.862
										Column1

## Sheet: TOTAL FLUX 
Depth (cm)	Year	Sediment. rate (g.cm2/y)	∑PAHs Conc (BNN 3)	∑N-PAHs Conc (BNN 3)
-2	2004	0.07	16635.9	1880.8
-4	1997	0.11	10268.1	994.5
-6	1973	0.04	13965.1	989.3
-8	1955	0.05	14437	1921.2
-10	1938	0.06	22528.8	2020.8
